# Supplementary material for: Dihydroconiferyl Ferulate Isolated from Dendropanax morbiferus H.Lév. Suppresses Stemness of Breast Cancer Cells via Nuclear EGFR/c-Myc Signaling
Source: Pharmaceuticals (Basel). 2022 May 26;15(6):664. doi: 10.3390/ph15060664 (PMC9231027; doi:10.3390/ph15060664)
Supplement: Supplementary file 1 [file pharmaceuticals-15-00664-s001.zip]

Archive with 1 entries (1 files):
- pharmaceuticals-1692781-supplementary.pdf
